# Supplementary material for: Multi-PCM Lime Mortars Incorporating Polymer-Shell and Form-Stable Phase Change Materials for Energy-Efficient Building Envelopes
Source: Polymers (Basel). 2026 Jun 12;18(12):1481. doi: 10.3390/polym18121481 (PMC13307531; doi:10.3390/polym18121481)
Supplement: Supplementary file 1 [file polymers-18-01481-s001.zip]

Archive with 1 entries (1 files):
- polymers-4359579-supplementary.pdf
